# Supplementary material for: Comparative RNA-Sequencing Analysis Reveals High Complexity and Heterogeneity of Transcriptomic and Immune Profiles in Hepatocellular Carcinoma Tumors of Viral (HBV, HCV) and Non-Viral Etiology
Source: Medicina (Kaunas). 2022 Dec 7;58(12):1803. doi: 10.3390/medicina58121803 (PMC9785216; doi:10.3390/medicina58121803)
Supplement: Supplementary file 1 [file medicina-58-01803-s001.zip]

Archive with 1 entries (1 files):
- medicina-2035589-supplementary.pdf
